# Supplementary material for: Global Epidemiology and Burden of Elderly-Onset Inflammatory Bowel Disease: A Decade in Review
Source: J Clin Med. 2023 Aug 6;12(15):5142. doi: 10.3390/jcm12155142 (PMC10420121; doi:10.3390/jcm12155142)
Supplement: Supplementary file 1 [file jcm-12-05142-s001.zip]

Archive with 1 entries (1 files):
- jcm-2470604-supplementary.pdf
